# Supplementary material for: Myrtenal and β-caryophyllene oxide screened from Liquidambaris Fructus suppress NLRP3 inflammasome components in rheumatoid arthritis
Source: BMC Complement Med Ther. 2021 Sep 28;21:242. doi: 10.1186/s12906-021-03410-2 (PMC8480017; doi:10.1186/s12906-021-03410-2)
Supplement: Supplementary file 1 — Additional file 1. [file 12906_2021_3410_MOESM1_ESM.zip]

Archive with 3 entries (3 files):
- statement about ARRIVE guidelines.docx
- wb-cell-Figure 9.zip
- wb-animal-Figure 5.zip
